# Supplementary material for: Catalase Protects Biofilm of Staphylococcus aureus against Daptomycin Activity
Source: Antibiotics (Basel). 2021 Apr 30;10(5):511. doi: 10.3390/antibiotics10050511 (PMC8146090; doi:10.3390/antibiotics10050511)
Supplement: Supplementary file 1 [file antibiotics-10-00511-s001.zip]

Archive with 1 entries (1 files):
- antibiotics-1168778-supplementary.pdf
